# Supplementary material for: Effects of Different Corticosteroid Doses in Elderly Unvaccinated Patients with Severe to Critical COVID-19
Source: Life (Basel). 2022 Nov 18;12(11):1924. doi: 10.3390/life12111924 (PMC9697502; doi:10.3390/life12111924)
Supplement: Supplementary file 1 [file life-12-01924-s001.zip]

Archive with 1 entries (1 files):
- life-1980930-supplementary.pdf
